# Supplementary material for: Differential effects of acute cerebellectomy on cough in spontaneously breathing cats
Source: PLoS One. 2021 Jun 21;16(6):e0253060. doi: 10.1371/journal.pone.0253060 (PMC8216514; doi:10.1371/journal.pone.0253060)
Supplement: S1 Dataset — (CSV) [file pone.0253060.s002.csv]

subject	sex	Age	weight	condition	trial	total_cough_number	cough_number	cough_bout_duration	max_espr	espr_peak	espr_trough	normalized_dia	normalized_ps_l	normalized_ps_r	normalized_abd	normalized_pca_i	normalized_pca_e	normalized_add	i_duration	e_duration	e1_duration	e2_duration	total_duration	normalized_ps
957	0	1.5	4	Control	18	5	1	21.74483	80.93039	47.28277	-11.64431	0.612368054	0.469293611	0.441228554	0.808092636	0.851876234	0.980536775	0.285244973	0.70411	2.99605	0.21086	2.78519	3.70016	0.455261083
957	0	1.5	4	Control	18	5	2	21.74483	80.93039	51.60261	-14.30476	0.664509062	0.630312089	0.525793248	0.835577674	0.89850779	0.856279451	0.546662891	0.51195	2.94625	0.34125	2.605	3.4582	0.578052668
957	0	1.5	4	Control	18	5	3	21.74483	80.93039	66.44055	-13.82032	0.842342163	0.626652578	0.636601155	1	0.937019969	0.773816841	0.639139054	0.64405	1.99324	0.2494	1.74384	2.63729	0.631626867
957	0	1.5	4	Control	19	4	1	15.19544	82.78464	29.11996	-9.63531	0.615933081	0.45962941	0.410659854	0.564175124	0.834320825	0.734685515	0.318606627	0.68068	2.53897	0.25866	2.28031	3.21965	0.435144632
957	0	1.5	4	Control	19	4	2	15.19544	82.78464	82.78464	-13.22578	0.777594105	0.609849754	0.527796325	0.927595628	1	0.986990371	0.571207401	0.64533	2.16619	0.25513	1.91106	2.81152	0.568823039
957	0	1.5	4	CBX 2	22	5	1	10.7602	70.83822	16.36399	-10.86334	0.808086039	0.694430843	0.670014805	0.480971897	0.724050911	0.829440688	0.710714623	1.40147	1.17972	0.31232	0.8674	2.58119	0.682222824
957	0	1.5	4	CBX 2	22	5	2	10.7602	70.83822	40.85521	-10.75718	0.867715595	0.815323557	0.724968793	0.693013271	0.746872943	1	0.717058435	0.84798	1.10194	0.23773	0.86421	1.94992	0.770146175
957	0	1.5	4	CBX 2	22	5	3	10.7602	70.83822	65.03897	-12.69729	1	1	1	0.943045798	0.820934826	0.978078263	1	0.75826	1.70992	0.24422	1.4657	2.46818	1
957	0	1.5	4	CBX 2	22	5	4	10.7602	70.83822	67.70302	-11.11998	0.884524995	0.804422338	0.96098354	0.83443924	0.73074391	0.788158164	0.877598414	0.85458	1.41656	0.24815	1.16841	2.27114	0.882702939
957	0	1.5	4	CBX 2	23	4	1	11.3681	40.30565	12.77436	-8.04113	0.619557857	0.597505348	0.48758963	0.289032006	0.574391047	0.722290514	0.684659681	1.73394	2.86016	0.31845	2.54171	4.5941	0.542547489
957	0	1.5	4	CBX 2	23	4	2	11.3681	40.30565	21.11201	-5.98993	0.520792671	0.464912507	0.380149215	0.466562581	0.60236998	0.739909855	0.437326536	1.24674	1.02087	0.2733	0.74757	2.26761	0.422530861
957	0	1.5	4	CBX 2	23	4	3	11.3681	40.30565	40.30565	-11.12283	0.746982673	0.623121924	0.562255058	0.6254879	0.710226026	0.895410776	0.644406684	0.90763	1.89323	0.28348	1.60975	2.80086	0.592688491
960	1	NA	5.6	Control	23	4	1	10.04479	34.46415	4.47053	-5.14021	0.26655815	0.396520696	0.474587823	0.039955044	0.350628072	0.216293094	0.104758962	0.72792	1.65383	0.57049	1.08334	2.38175	0.435554259
960	1	NA	5.6	Control	23	4	2	10.04479	34.46415	17.64022	-11.12565	0.510889088	0.687822436	0.779728677	0.245771284	0.484668799	0.438502674	0.176915946	0.86877	2.07855	0.5093	1.56925	2.94732	0.733775556
960	1	NA	5.6	Control	23	4	3	10.04479	34.46415	34.46415	-12.9842	1	0.981223755	1	0.408288845	0.593352579	0.535555808	0.470333745	0.99075	2.73722	0.48291	2.25431	3.72797	0.990611878
960	1	NA	5.6	Control	24	5	1	11.7148	34.41465	7.61852	-6.96758	0.38740458	0.508938212	0.634687784	0.078083731	0.362253257	0.273523723	0.118355995	0.99413	1.97002	0.39679	1.57323	2.96415	0.571812998
960	1	NA	5.6	Control	24	5	2	11.7148	34.41465	15.40703	-6.36846	0.321003592	0.462207558	0.548195508	0.230008429	0.311773426	0.335305496	0.150648949	0.66258	1.55884	0.3536	1.20524	2.22142	0.505201533
960	1	NA	5.6	Control	24	5	3	11.7148	34.41465	26.73394	-11.1866	0.480579255	0.572225555	0.706477996	0.369766788	0.42864945	0.411082034	0.153430161	0.72816	1.49326	0.32853	1.16473	2.22142	0.639351775
960	1	NA	5.6	Control	24	5	4	11.7148	34.41465	25.81557	-8.86269	0.378367759	0.50959808	0.665909386	0.347063782	0.367558711	0.437933781	0.127781211	0.63504	2.56543	0.42503	2.1404	3.20047	0.587753733
960	1	NA	5.6	CBX 2	26	6	1	13.05087	86.56297	32.20716	-12.84472	0.823248765	0.972465507	0.921524082	0.403765103	1	0.792069632	0.735166873	0.89459	0.97585	0.29989	0.67596	1.87044	0.946994794
960	1	NA	5.6	CBX 2	26	6	2	13.05087	86.56297	60.83331	-12.20497	0.862034127	1	0.923244191	0.779207643	0.979168292	1	0.965543881	0.76805	1.73296	0.32834	1.40462	2.50101	0.961622095
960	1	NA	5.6	CBX 2	26	6	3	13.05087	86.56297	66.90856	-11.48653	0.646778177	0.753389322	0.768823835	0.850014049	0.839666069	0.875753783	0.532138443	0.94974	0.76233	0.29211	0.47022	1.71207	0.761106579
960	1	NA	5.6	CBX 2	26	6	4	13.05087	86.56297	68.94937	-13.39284	0.850920521	0.926574685	0.888030637	0.819022197	0.823515643	0.953066333	0.922280593	0.95127	1.84591	0.27852	1.56739	2.79718	0.907302661
960	1	NA	5.6	CBX 2	26	6	5	13.05087	86.56297	86.56297	-11.42674	0.883868433	0.928194361	0.933824484	1	0.919247874	0.999317328	1	0.93879	1.90662	0.291	1.61562	2.84541	0.931009423
960	1	NA	5.6	CBX 2	27	6	1	13.97731	60.40244	18.24423	-9.79193	0.56123709	0.73995201	0.847689212	0.198286035	0.419364906	0.647684606	0.371909765	1.63381	1.78167	0.4131	1.36857	3.41548	0.793820611
960	1	NA	5.6	CBX 2	27	6	2	13.97731	60.40244	20.12799	-6.60628	0.471430175	0.662747451	0.56500714	0.256195561	0.447062495	0.551314143	0.231613103	0.90943	1.66111	0.33419	1.32692	2.57054	0.613877295
960	1	NA	5.6	CBX 2	27	6	3	13.97731	60.40244	27.08172	-7.38094	0.425965424	0.589982004	0.583344152	0.3253161	0.505422486	0.644669473	0.280438813	0.82409	1.43704	0.33622	1.10082	2.26113	0.586663078
960	1	NA	5.6	CBX 2	27	6	4	13.97731	60.40244	49.5574	-7.31925	0.513358779	0.629874025	0.609665066	0.572885642	0.668097059	0.824724087	0.443912237	0.96706	1.67488	0.31821	1.35667	2.64194	0.619769545
960	1	NA	5.6	CBX 2	27	6	5	13.97731	60.40244	56.2015	-10.28589	0.557476426	0.650029994	0.714948721	0.691289688	0.70500117	0.844237115	0.31999382	0.92862	0.93383	0.315	0.61883	1.86245	0.682489358
973	1	0.9	5.5	Control	24	8	1	13.31315	39.31321	29.55418	-8.07082	0.573737374	0.601888542	0.576674455	0.621964696	0.788478452	0.740629403	0.673411574	1.15781	0.78489	0.39248	0.39241	1.9427	0.589281499
973	1	0.9	5.5	Control	24	8	2	13.31315	39.31321	19.22053	-12.08094	0.733621934	0.770086839	0.750116822	0.509512858	0.824098505	0.926068577	0.708619992	0.78279	1.11223	0.36549	0.74674	1.89502	0.760101831
973	1	0.9	5.5	Control	24	8	3	13.31315	39.31321	30.50786	-12.09275	0.822655123	0.879731894	0.772352025	0.822854753	1	1	0.571833266	0.70881	0.70012	0.35493	0.34519	1.40893	0.82604196
973	1	0.9	5.5	Control	24	8	4	13.31315	39.31321	27.68774	-11.28517	0.774603175	0.686704325	0.722196262	0.828201069	0.87965406	0.904274307	0.634156212	0.58668	0.72363	0.39253	0.3311	1.31031	0.704450293
973	1	0.9	5.5	Control	24	8	5	13.31315	39.31321	33.25677	-13.13796	0.892496392	0.832054633	0.802609034	0.830321675	0.975373791	0.785251292	0.545932821	0.59729	0.72711	0.38192	0.34519	1.3244	0.817331834
973	1	0.9	5.5	Control	24	8	6	13.31315	39.31321	39.31321	-14.45342	1	1	0.936370717	1	0.963793609	0.911601691	0.707405909	0.62329	1.2365	0.33478	0.90172	1.85979	0.968185358
973	1	0.9	5.5	Control	24	8	7	13.31315	39.31321	13.56597	-8.35005	0.495959596	0.454304022	0.509813084	0.416206207	0.621225447	0.457679662	0.314447592	0.63746	1.22938	0.37697	0.85241	1.86684	0.482058553
973	1	0.9	5.5	Control	25	6	1	12.22395	32.41806	15.19311	-9.70162	0.825974026	0.875052694	0.756775701	0.369582748	0.883318675	0.843776421	0.629704573	1.06163	1.34109	0.38309	0.958	2.40272	0.815914197
973	1	0.9	5.5	Control	25	6	2	12.22395	32.41806	17.45627	-9.53521	0.638383838	0.716802968	0.696222741	0.464263314	0.625036646	0.626021606	0.51679482	0.75755	1.35159	0.40904	0.94255	2.10914	0.706512855
973	1	0.9	5.5	Control	25	6	3	12.22395	32.41806	20.09751	-8.07548	0.518326118	0.737332434	0.700856698	0.484991488	0.664907652	0.616157821	0.377175233	0.80873	1.05318	0.36558	0.6876	1.86191	0.719094566
973	1	0.9	5.5	Control	25	6	4	12.22395	32.41806	23.69293	-10.20451	0.795526696	0.769791754	0.797780374	0.567754846	0.800791557	0.601690935	0.510724403	0.77682	1.27824	0.38205	0.89619	2.05506	0.783786064
973	1	0.9	5.5	Control	25	6	5	12.22395	32.41806	32.41806	-9.9995	0.767821068	0.795927831	0.75720405	0.771631672	0.851216652	0.740065759	0.559287738	0.67576	1.77331	0.4213	1.35201	2.44907	0.77656594
973	1	0.9	5.5	CBX 2	34	14	1	16.13896	12.80648	6.82808	-6.45133	0.584415584	0.678315488	1	0.191511604	0.624450308	0.662000939	1	1.07088	0.911	0.44934	0.46166	1.98188	0.839157744
973	1	0.9	5.5	CBX 2	34	14	2	16.13896	12.80648	8.22225	-3.14346	0.368542569	0.481999831	0.753037383	0.250052268	0.639695104	0.494504462	0.535410765	0.44044	0.6461	0.36164	0.28446	1.08654	0.617518607
973	1	0.9	5.5	CBX 2	34	14	3	16.13896	12.80648	10.30319	-5.72196	0.407215007	0.555518084	0.817250779	0.306890475	0.720316623	0.592108971	0.677053824	0.45266	0.68517	0.42403	0.26114	1.13783	0.686384432
973	1	0.9	5.5	CBX 2	34	14	4	16.13896	12.80648	12.80648	-5.79801	0.463492063	0.56015513	0.851207165	0.380872734	0.858545881	0.634288398	0.763253743	0.39919	0.5801	0.28631	0.29379	0.97929	0.705681148
973	1	0.9	5.5	CBX 2	34	14	5	16.13896	12.80648	10.6014	-5.37383	0.397546898	0.551176123	0.803271028	0.339535856	0.663734975	0.614466886	0.646297046	0.40738	0.61387	0.31076	0.30311	1.02125	0.677223576
973	1	0.9	5.5	CBX 2	34	14	6	16.13896	12.80648	10.94802	-5.57635	0.430591631	0.583635444	0.816043614	0.393028882	0.735414834	0.548614373	0.761634966	0.34441	0.68617	0.3644	0.32177	1.03058	0.699839529
973	1	0.9	5.5	CBX 2	34	14	7	16.13896	12.80648	11.5015	-5.4389	0.42987013	0.53806593	0.868107477	0.352498432	0.687188508	0.521465477	0.550789154	0.38939	0.65517	0.37538	0.27979	1.04456	0.703086703
973	1	0.9	5.5	CBX 2	34	14	8	16.13896	12.80648	9.52939	-6.24615	0.382539683	0.628867718	0.90144081	0.32734984	0.646584579	0.501643964	0.470659652	0.44775	0.66211	0.29371	0.3684	1.10986	0.765154264
973	1	0.9	5.5	CBX 2	34	14	9	16.13896	12.80648	10.9655	-8.15485	0.537518038	0.725360425	0.918925234	0.327170634	0.637496335	0.553969	0.678672602	0.51041	0.77665	0.35695	0.4197	1.28706	0.822142829
973	1	0.9	5.5	CBX 2	34	14	10	16.13896	12.80648	8.41062	-4.73566	0.328860029	0.564581401	0.838123053	0.329619784	0.605980651	0.472804133	0.338324565	0.34123	0.80126	0.40955	0.39171	1.14249	0.701352227
973	1	0.9	5.5	CBX 2	34	14	11	16.13896	12.80648	7.14991	-4.18252	0.305339105	0.51665121	0.717523364	0.253367582	0.56786866	0.390605918	0.209227034	0.33174	0.81076	0.43304	0.37772	1.1425	0.617087287
973	1	0.9	5.5	CBX 2	34	14	12	16.13896	12.80648	4.36257	-3.30887	0.294372294	0.427282691	0.672936137	0.155759983	0.500879507	0.384030061	0.217725617	0.33904	0.73351	0.35578	0.37773	1.07255	0.550109414
973	1	0.9	5.5	CBX 2	34	14	13	16.13896	12.80648	3.22416	-3.01616	0.257575758	0.421633926	0.550817757	0.150533138	0.530782762	0.349178018	0.215702145	0.38261	0.75056	0.41014	0.34042	1.13317	0.486225842
973	1	0.9	5.5	CBX 2	34	14	14	16.13896	12.80648	3.54251	-3.0972	0.247186147	0.443301577	0.544275701	0.142588334	0.521108179	0.335368718	0.210036423	0.44284	NA	0.34058	NA	NA	0.493788639
973	1	0.9	5.5	CBX 2	35	9	1	13.53189	12.56102	8.01923	-4.47806	0.335930736	0.524871427	0.776479751	0.209521818	0.670184697	0.5815876	0.574666127	1.42988	0.65274	0.41536	0.23738	2.08262	0.650675589
973	1	0.9	5.5	CBX 2	35	9	2	13.53189	12.56102	9.02617	-5.28497	0.664646465	0.65972515	0.970755452	0.248977032	0.674289065	0.647721935	0.779846216	0.66714	0.86733	0.43554	0.43179	1.53447	0.815240301
973	1	0.9	5.5	CBX 2	35	9	3	13.53189	12.56102	7.31116	-5.85176	0.347763348	0.514922856	0.769431464	0.22382844	0.667839343	0.455519023	0.262646702	0.41615	0.8842	0.45241	0.43179	1.30035	0.64217716
973	1	0.9	5.5	CBX 2	35	9	4	13.53189	12.56102	8.26285	-5.31609	0.393362193	0.54894191	0.844820872	0.232579672	0.661096453	0.434382339	0.36422501	0.50548	0.79487	0.40775	0.38712	1.30035	0.696881391
973	1	0.9	5.5	CBX 2	35	9	5	13.53189	12.56102	8.48684	-5.14203	0.393795094	0.540468763	0.804711838	0.25713091	0.60817942	0.46557069	0.390125455	0.51049	0.94868	0.34318	0.6055	1.45917	0.672590301
973	1	0.9	5.5	CBX 2	35	9	6	13.53189	12.56102	8.24855	-4.39851	0.323809524	0.558890481	0.849143302	0.260715032	0.586924656	0.461437295	0.356131121	0.56952	0.88965	0.39334	0.49631	1.45917	0.704016892
973	1	0.9	5.5	CBX 2	35	9	7	13.53189	12.56102	12.56102	-6.22651	0.583982684	0.649565804	0.874260125	0.351781607	0.640134858	0.485486144	0.888709025	0.62335	0.99961	0.3544	0.64521	1.62296	0.761912964
973	1	0.9	5.5	CBX 2	35	9	8	13.53189	12.56102	5.43424	-3.75152	0.303174603	0.453798162	0.684657321	0.198620113	0.576663735	0.376139032	0.222581951	0.33531	1.22809	0.44887	0.77922	1.5634	0.569227741
973	1	0.9	5.5	CBX 2	35	9	9	13.53189	12.56102	2.80099	-2.64058	0.228860029	0.374968384	0.464485981	0.15127983	0.493257109	0.310004697	0.207203561	0.47083	NA	0.31335	NA	NA	0.419727183
1023	1	1.3	6	Control	19	6	1	17.51098	21.35831	9.23134	-8.90915	0.603244662	0.451749466	0.390241555	0.211529123	0.491699341	0.404794521	0.840175695	1.33113	1.869	0.6519	1.2171	3.20013	0.42099551
1023	1	1.3	6	Control	19	6	2	17.51098	21.35831	5.90119	-7.7663	0.430350113	0.357597951	0.318256183	0.22201274	0.390756653	0.432619863	0.583660322	0.84108	1.50525	0.45262	1.05263	2.34633	0.337927067
1023	1	1.3	6	Control	19	6	3	17.51098	21.35831	12.71659	-8.14026	0.487757963	0.468683191	0.404003465	0.313508727	0.453324435	0.548544521	0.702254758	0.84179	2.24224	0.46323	1.77901	3.08403	0.436343328
1023	1	1.3	6	Control	19	6	4	17.51098	21.35831	18.05463	-7.57513	0.510795658	0.48172216	0.422128124	0.43302768	0.511220489	0.598116438	0.913206442	0.8656	1.89218	0.45173	1.44045	2.75778	0.451925142
1023	1	1.3	6	Control	19	6	5	17.51098	21.35831	21.35831	-9.02722	0.611326494	0.655568021	0.48458602	0.374068044	0.500542254	0.668236301	1	0.88778	3.43355	0.51573	2.91782	4.32133	0.57007702
1023	1	1.3	6	Control	20	5	1	13.44602	15.96483	4.5957	-5.72133	0.442920196	0.280888174	0.290475732	0.159253864	0.394343873	0.405821918	0.316661786	1.43682	2.13556	0.75926	1.3763	3.57238	0.285681953
1023	1	1.3	6	Control	20	5	2	13.44602	15.96483	5.22476	-6.34334	0.384259812	0.32864128	0.282006865	0.229268432	0.421790273	0.437928082	0.429282577	0.83192	2.16179	0.59867	1.56312	2.99371	0.305324073
1023	1	1.3	6	Control	20	5	3	13.44602	15.96483	8.5196	-8.48121	0.448407491	0.338124167	0.310749687	0.340703288	0.46108284	0.732962329	0.850366032	0.89797	2.05214	0.48902	1.56312	2.95011	0.324436927
1023	1	1.3	6	Control	20	5	4	13.44602	15.96483	11.65773	-7.01403	0.42106048	0.358973816	0.338433901	0.306081641	0.432468508	0.629195205	0.640351391	0.72378	1.70897	0.55314	1.15583	2.43275	0.348703859
1023	1	1.3	6	Control	20	5	5	13.44602	15.96483	15.96483	-7.60838	0.482002266	0.44620367	0.350752254	0.378410032	0.493951781	0.569349315	0.719531479	0.84863	NA	0.64844	NA	NA	0.398477962
1023	1	1.3	6	CBX 2	22	8	1	15.16782	25.49573	12.63639	-8.94025	0.451971251	0.477065385	0.66086036	0.400405633	0.779511137	0.599058219	0.560644217	0.95869	0.80022	0.70538	0.09484	1.75891	0.568962873
1023	1	1.3	6	CBX 2	22	8	2	15.16782	25.49573	20.48564	-11.20237	0.601082548	0.809855428	0.77413146	0.556631531	0.782931509	0.6875	0.749048316	0.63254	0.99633	0.58552	0.41081	1.62887	0.791993444
1023	1	1.3	6	CBX 2	22	8	3	15.16782	25.49573	19.97425	-10.7369	0.787844447	0.875791122	0.817309851	0.60950667	0.655293234	0.420376712	0.732181552	0.79955	0.93888	0.43789	0.50099	1.73843	0.846550487
1023	1	1.3	6	CBX 2	22	8	4	15.16782	25.49573	23.67423	-7.78241	0.82061911	0.964121669	0.876367369	0.758676836	0.72244932	0.606164384	0.865065886	0.94332	0.96043	0.50453	0.4559	1.90375	0.920244519
1023	1	1.3	6	CBX 2	22	8	5	15.16782	25.49573	25.49573	-10.34822	0.705594656	0.963465487	0.860231611	0.986459851	1	0.871575342	0.63431918	0.78289	0.85033	0.51968	0.33065	1.63322	0.911848549
1023	1	1.3	6	CBX 2	22	8	6	15.16782	25.49573	22.61863	-10.32045	0.840525468	0.963719493	0.978731595	0.904619076	0.934595812	0.751626712	0.759531479	0.79755	0.83567	0.3898	0.44587	1.63322	0.971225544
1023	1	1.3	6	CBX 2	22	8	7	15.16782	25.49573	19.87733	-11.42508	0.800966241	0.982388925	1	0.61790499	0.968215567	0.503510274	0.800468521	0.71593	1.56858	0.55157	1.01701	2.28451	0.991194463
1023	1	1.3	6	CBX 2	23	7	1	14.55496	29.55862	16.40407	-9.2771	0.435524275	0.414643439	0.587655984	0.53683549	0.760824226	0.623544521	0.601522694	0.67782	0.89357	0.61339	0.28018	1.57139	0.501149712
1023	1	1.3	6	CBX 2	23	7	2	14.55496	29.55862	15.38128	-10.74548	0.500178934	0.50286815	0.685914092	0.586625532	0.725285726	0.672174658	0.544128843	0.77923	1.16842	0.51342	0.655	1.94765	0.594391121
1023	1	1.3	6	CBX 2	23	7	3	14.55496	29.55862	15.19756	-8.1957	0.38476679	0.426581716	0.571776858	0.636729797	0.644031034	0.684332192	0.414816984	0.69038	0.9492	0.532	0.4172	1.63958	0.499179287
1023	1	1.3	6	CBX 2	23	7	4	14.55496	29.55862	25.92719	-9.89106	0.903718836	0.872637216	0.785936548	0.703687834	0.746308501	0.567465753	0.784070278	0.94776	1.08399	0.65427	0.42972	2.03175	0.829286882
1023	1	1.3	6	CBX 2	23	7	5	14.55496	29.55862	27.73772	-9.41729	0.80187582	1	0.930356398	0.932384952	0.787436389	1	0.776339678	0.89697	0.99293	0.50063	0.4923	1.8899	0.965178199
1023	1	1.3	6	CBX 2	23	7	6	14.55496	29.55862	29.55862	-10.08995	0.806900871	0.971466672	0.877843005	1	0.825310753	0.909760274	0.864597365	0.95479	1.59845	0.54711	1.05134	2.55324	0.924654839
1024	1	NA	4.7	Control	30	9	1	15.72883	27.51672	27.51672	-4.16432	0.549730249	0.512354635	0.673360816	0.790867007	0.672325471	1	0.538167615	0.98151	1.03871	0.29364	0.74507	2.02022	0.592857726
1024	1	NA	4.7	Control	30	9	2	15.72883	27.51672	14.3663	-4.488879	0.451792275	0.520233923	0.666889293	0.476962581	0.587383846	0.615626001	0.430245394	0.73125	0.89751	0.447	0.45051	1.62876	0.593561608
1024	1	NA	4.7	Control	30	9	3	15.72883	27.51672	21.92655	-4.892673	0.51709529	0.581069619	0.667418991	0.57479024	0.785650465	0.743451809	0.597350768	0.86733	1.1952	0.44127	0.75393	2.06253	0.624244305
1024	1	NA	4.7	Control	30	9	4	15.72883	27.51672	13.65145	-5.28712	0.426306557	0.532577398	0.664102623	0.420785515	0.518048606	0.529682997	0.411649826	0.65004	0.94831	0.51103	0.43728	1.59835	0.59834001
1024	1	NA	4.7	Control	30	9	5	15.72883	27.51672	19.22628	-4.624151	0.412206666	0.481172295	0.560051588	0.506401292	0.779336431	0.531668268	0.473974696	0.60237	1.001	0.52854	0.47246	1.60337	0.520611942
1024	1	NA	4.7	Control	30	9	6	15.72883	27.51672	21.40109	-4.367376	0.426174163	0.513626928	0.588355865	0.541240718	0.549142244	0.527793788	0.704338966	0.6504	0.92785	0.4403	0.48755	1.57825	0.550991396
1024	1	NA	4.7	Control	30	9	7	15.72883	27.51672	19.60572	-5.02026	0.513586867	0.619829915	0.648948665	0.525122963	0.534727186	0.68504643	0.599133905	0.78079	1.4207	0.56624	0.85446	2.20149	0.63438929
1024	1	NA	4.7	Control	30	9	8	15.72883	27.51672	23.02733	-3.6667984	0.423162215	0.504185174	0.552797034	0.646699296	0.586669049	0.508837656	0.837055277	0.71698	1.10252	0.57477	0.52775	1.8195	0.528491104
1024	1	NA	4.7	Control	31	11	1	18.34881	29.25997	15.2461	-4.15114	0.521100189	0.619684828	0.748900302	0.443955541	0.462979509	0.637528018	0.377515496	1.04146	1.05126	0.46847	0.58279	2.09272	0.684292565
1024	1	NA	4.7	Control	31	11	2	18.34881	29.25997	12.29414	-4.61798	0.432959322	0.576147854	0.761497893	0.373336387	0.460447939	0.685846942	0.351447737	0.62046	1.0749	0.5451	0.5298	1.69536	0.668822873
1024	1	NA	4.7	Control	31	11	3	18.34881	29.25997	16.15574	-3.98369	0.377784397	0.522086561	0.739365745	0.506907609	0.562812723	0.596958053	0.303472871	0.68102	0.90839	0.40508	0.50331	1.58941	0.630726153
1024	1	NA	4.7	Control	31	11	4	18.34881	29.25997	19.42225	-4.11128	0.365306325	0.552498828	0.687386288	0.547955444	0.467834167	0.657700929	0.341003651	0.60765	1.00825	0.39014	0.61811	1.6159	0.619942558
1024	1	NA	4.7	Control	31	11	5	18.34881	29.25997	15.68541	-3.55338	0.432893125	0.573848798	0.678957187	0.452490597	0.473641887	0.492891451	0.405790948	0.62575	0.9195	0.37204	0.54746	1.54525	0.626402992
1024	1	NA	4.7	Control	31	11	6	18.34881	29.25997	24.7901	-4.57261	0.52325158	0.630365394	0.722092996	0.614065966	0.555575411	0.616810759	0.589199287	0.76506	1.35415	0.43583	0.91832	2.11921	0.676229195
1024	1	NA	4.7	Control	31	11	7	18.34881	29.25997	17.04105	-3.49033	0.384006884	0.629673445	0.689965685	0.510548269	0.499523469	0.490617996	0.488664346	0.56497	0.92731	0.4858	0.44151	1.49228	0.659819565
1024	1	NA	4.7	Control	31	11	8	18.34881	29.25997	29.25997	-3.51352	0.323006653	0.530412268	0.626033486	0.820197222	0.377174172	0.666378482	0.537488325	0.52025	1.01617	0.39807	0.6181	1.53642	0.578222877
1024	1	NA	4.7	Control	31	11	9	18.34881	29.25997	17.89365	-3.746855	0.396352563	0.540914265	0.692568112	0.519469091	0.462086014	0.352801793	0.45342617	0.68283	1.18914	0.44742	0.74172	1.87197	0.616741189
1024	1	NA	4.7	Control	31	11	10	18.34881	29.25997	20.73586	-3.34806	0.48786946	0.566773063	0.662145045	0.503001736	0.576125804	0.508229267	0.534091874	0.66566	1.01205	0.36745	0.6446	1.67771	0.614459054
1024	1	NA	4.7	CBX 1	33	11	1	19.97676	21.25406	12.35085	-8.06378	0.671068745	0.781076315	0.785426407	0.566701225	0.554235168	0.467050913	0.618408763	0.9238	1.01158	0.33679	0.67479	1.93538	0.783251361
1024	1	NA	4.7	CBX 1	33	11	2	19.97676	21.25406	18.67672	-2.88873	0.523781154	0.734247003	0.712926925	0.753616549	0.677835359	0.423823247	0.462426764	0.84446	0.92779	0.32716	0.60063	1.77225	0.723586964
1024	1	NA	4.7	CBX 1	33	11	3	19.97676	21.25406	21.25406	-6.09053	0.563300566	0.776522845	0.727689367	0.731169833	0.608768168	0.378770413	0.389233251	0.87785	0.96856	0.36051	0.60805	1.84641	0.752106106
1024	1	NA	4.7	CBX 1	33	11	4	19.97676	21.25406	16.79537	-7.87231	0.671068745	0.799145108	0.766357293	0.677391745	0.673874196	0.591962856	0.494862868	0.89004	0.94153	0.36314	0.57839	1.83157	0.7827512
1024	1	NA	4.7	CBX 1	33	11	5	19.97676	21.25406	19.08901	-6.66277	0.79085162	1	1	0.674751664	0.698564451	0.406564201	0.635730661	1.02407	0.82234	0.28844	0.5339	1.84641	1
1024	1	NA	4.7	CBX 1	33	11	6	19.97676	21.25406	18.69273	-7.3426	0.673220137	0.84526015	0.770917298	0.662057575	0.581844174	0.428242075	0.545045428	0.89394	0.81157	0.34441	0.46716	1.70551	0.808088724
1024	1	NA	4.7	CBX 1	33	11	7	19.97676	21.25406	20.62311	-7.14679	0.626948664	0.77782862	0.712535409	0.678295882	0.591196092	0.477745757	0.583849877	0.78411	0.95107	0.37267	0.5784	1.73518	0.745182015
1024	1	NA	4.7	CBX 1	33	11	8	19.97676	21.25406	19.83088	-6.47964	0.738059776	0.827448048	0.783768223	0.847996432	0.676227067	0.435382645	0.775494608	0.74069	0.92033	0.37901	0.54132	1.66102	0.805608135
1024	1	NA	4.7	CBX 1	33	11	9	19.97676	21.25406	17.9567	-8.70407	0.878363618	0.990826098	0.891711384	0.713388466	0.555575411	0.473775216	0.810732784	0.81107	1.68788	0.33088	1.357	2.49895	0.941268741
1024	1	NA	4.7	CBX 1	33	11	10	19.97676	21.25406	13.78863	-4.78301	0.594048919	0.723811968	0.731973008	0.67007426	0.479866571	0.319852706	0.489173813	0.88584	0.95315	0.36734	0.58581	1.83899	0.727892488
1024	1	NA	4.7	CBX 1	34	10	1	17.67139	23.62577	16.37724	-6.06384	0.498030649	0.744916408	0.765390019	0.638622336	0.495711222	0.4831252	0.432368175	1.13473	0.96721	0.43228	0.53493	2.10194	0.755153213
1024	1	NA	4.7	CBX 1	34	10	2	17.67139	23.62577	15.66581	-2.66399	0.396518055	0.596337135	0.650169273	0.678102999	0.564629497	0.374575728	0.375222892	0.69503	1.10483	0.46292	0.64191	1.79986	0.623253204
1024	1	NA	4.7	CBX 1	34	10	3	17.67139	23.62577	14.23562	-4.63623	0.361764803	0.545545858	0.597821331	0.512525316	0.575559924	0.429458854	0.360023775	0.78801	0.98668	0.30072	0.68596	1.77469	0.571683595
1024	1	NA	4.7	CBX 1	34	10	4	17.67139	23.62577	16.0601	-5.66381	0.403998279	0.634461284	0.656825039	0.564024978	0.584226829	0.461863593	0.349834423	0.78764	0.96188	0.36403	0.59785	1.74952	0.645643161
1024	1	NA	4.7	CBX 1	34	10	5	17.67139	23.62577	21.9645	-6.57262	0.756528647	0.751802415	0.798346422	0.738149773	0.628901596	0.54220301	0.515920863	0.9776	1.02365	0.31881	0.70484	2.00125	0.775074419
1024	1	NA	4.7	CBX 1	34	10	6	17.67139	23.62577	20.02786	-7.19165	0.814748618	0.833653267	0.770065176	0.738005111	0.651536812	0.450368236	0.520251337	0.91071	0.89545	0.31647	0.57898	1.80616	0.801859221
1024	1	NA	4.7	CBX 1	34	10	7	17.67139	23.62577	18.74427	-5.52313	0.428193162	0.642574943	0.599824969	0.646000096	0.650285919	0.393211655	0.560754012	0.64211	0.95007	0.39627	0.5538	1.59218	0.621199956
1024	1	NA	4.7	CBX 1	34	10	8	17.67139	23.62577	16.65527	-5.74411	0.555853441	0.704961943	0.667603233	0.548063941	0.63849178	0.404354787	0.489003991	0.91577	0.95332	0.34917	0.60415	1.86909	0.686282588
1024	1	NA	4.7	CBX 1	34	10	9	17.67139	23.62577	23.62577	-7.32975	0.802833217	0.824155711	0.739549987	0.844765648	0.764504408	0.433301313	0.676827715	0.85168	0.87896	0.33775	0.54121	1.73064	0.781852849
1024	1	NA	4.7	CBX 2	36	9	1	12.88912	19.43988	10.83117	-4.1388	0.462284447	0.456418384	0.437898713	0.513947825	0.797563736	0.632660903	0.463785344	0.92207	0.82826	0.44279	0.38547	1.75033	0.447158548
1024	1	NA	4.7	CBX 2	36	9	2	12.88912	19.43988	19.43988	-3.44781	0.640088704	0.634762617	0.595311025	0.859195679	0.984602097	0.763784822	0.624182729	0.7055	0.98774	0.34813	0.63961	1.69324	0.615036821
1024	1	NA	4.7	CBX 2	36	9	3	12.88912	19.43988	12.19963	-3.86717	0.349915599	0.441117386	0.398125331	0.68435963	0.732517274	0.642715338	0.391356033	0.54218	0.71418	0.31443	0.39975	1.25636	0.419621358
1024	1	NA	4.7	CBX 2	36	9	4	12.88912	19.43988	10.87812	-4.14327	0.406745441	0.491495726	0.481149674	0.461640467	0.824904694	0.646813961	0.548272056	0.70058	0.64715	0.29308	0.35407	1.34773	0.4863227
1024	1	NA	4.7	CBX 2	36	9	5	12.88912	19.43988	17.19516	-4.86134	0.52345017	0.572989442	0.55047097	0.730989006	0.945050036	0.633077169	0.46480428	0.78485	0.76276	0.38014	0.38262	1.54761	0.561730206
1024	1	NA	4.7	CBX 2	36	9	6	12.88912	19.43988	13.57194	-3.31747	0.332373482	0.481987009	0.415052624	0.59423522	0.786871575	0.589209094	0.499193343	0.7102	0.70035	0.33486	0.36549	1.41055	0.448519817
1024	1	NA	4.7	CBX 2	36	9	7	12.88912	19.43988	16.36894	-3.99947	0.347764207	0.455257695	0.383593192	0.778269361	0.875893495	0.685943004	0.435594803	0.64749	0.84301	0.35189	0.49112	1.4905	0.419425444
1024	1	NA	4.7	CBX 2	36	9	8	12.88912	19.43988	14.20168	-3.83598	0.416079171	0.470424767	0.423873241	0.586097984	0.830503931	0.720717259	0.547422943	0.66151	0.79473	0.33787	0.45686	1.45624	0.447149004
1024	1	NA	4.7	CBX 2	37	8	1	12.92845	24.48237	17.16491	-3.98328	0.519445272	0.547007879	0.500840607	0.909284888	0.901596378	0.660326609	0.51575104	1.00664	0.89907	0.44666	0.45241	1.90571	0.523924243
1024	1	NA	4.7	CBX 2	37	8	2	12.92845	24.48237	24.41297	-2.18508	0.533776851	0.626581996	0.486561802	1	0.965659995	0.76170349	1	0.79765	1.03416	0.33132	0.70284	1.83181	0.556571899
1024	1	NA	4.7	CBX 2	37	8	3	12.92845	24.48237	17.69567	-4.48936	0.519445272	0.593703266	0.509476981	0.77385717	0.888610913	0.835670829	0.495966715	0.7694	0.92462	0.35694	0.56768	1.69402	0.551590123
1024	1	NA	4.7	CBX 2	37	8	4	12.92845	24.48237	17.09576	-4.03529	0.480289941	0.591158679	0.459224799	0.734521169	0.968548964	0.656388088	0.531629447	0.82658	0.83139	0.3358	0.49559	1.65797	0.525191739
1024	1	NA	4.7	CBX 2	37	8	5	12.92845	24.48237	24.48237	-3.31533	0.600536193	0.701111582	0.505815159	0.926547883	1	0.729138649	0.546913475	0.82017	0.98648	0.3332	0.65328	1.80665	0.60346337
1024	1	NA	4.7	CBX 2	37	8	6	12.92845	24.48237	22.00046	-4.34909	0.503955251	0.593234526	0.475230879	0.922979554	0.969233977	0.831636247	0.526534771	0.7342	0.88772	0.31104	0.57668	1.62192	0.534232703
1024	1	NA	4.7	CBX 2	37	8	7	12.92845	24.48237	19.33808	-3.75526	0.435474796	0.574875561	0.445038115	0.911792362	0.924052895	0.757572847	0.494098667	0.70336	0.90956	0.32387	0.58569	1.61292	0.509956838
1029	1	NA	5.5	Control	25	8	1	18.32431	57.0594	10.4054	-16.95899	0.769824665	0.7515424	0.728739314	0.216495999	0.856926341	0.840692124	0.429934161	0.96814	2.23134	1.00405	1.22729	3.19948	0.740140857
1029	1	NA	5.5	Control	25	8	2	18.32431	57.0594	24.05576	-14.0241	0.627847355	0.6	0.573010942	0.379054452	0.880266747	0.848150358	0.430158611	0.69418	1.56887	0.65372	0.91515	2.26305	0.586505471
1029	1	NA	5.5	Control	25	8	3	18.32431	57.0594	18.87007	-21.69822	0.887166642	0.841039091	0.841068293	0.364018765	0.866323128	0.846062053	0.405543917	0.58405	2.23944	0.84189	1.39755	2.82349	0.841053692
1029	1	NA	5.5	Control	25	8	4	18.32431	57.0594	32.55429	-24.12119	0.919552085	0.948020482	0.868740472	0.644841551	0.892997878	0.843377088	0.290625468	0.7876	1.36194	0.8086	0.55334	2.14954	0.908380477
1029	1	NA	5.5	Control	25	8	5	18.32431	57.0594	37.96884	-20.78037	0.741417416	0.759385538	0.661546477	0.641440622	0.903910276	0.843675418	0.458588957	0.67102	1.6346	0.73363	0.90097	2.30562	0.710466007
1029	1	NA	5.5	Control	25	8	6	18.32431	57.0594	35.37773	-19.93501	0.796110211	0.847233671	0.738503695	0.638919757	0.894210367	0.849642005	0.206194823	0.80948	1.24783	0.70158	0.54625	2.05731	0.792868683
1029	1	NA	5.5	Control	25	8	7	18.32431	57.0594	57.0594	-24.966	0.951141889	0.929311852	0.831689855	0.882682856	0.879660503	0.85173031	0.428886728	0.70233	1.41884	0.80874	0.6101	2.12117	0.880500854
1029	1	NA	5.5	Control	26	9	1	18.52369	54.00895	20.54756	-18.59038	0.738293797	0.87738229	0.68885201	0.262930617	0.853288875	0.843377088	0.276597337	0.78196	1.60354	0.73136	0.87218	2.3855	0.78311715
1029	1	NA	5.5	Control	26	9	2	18.52369	54.00895	24.17442	-22.32719	0.80636511	0.923966529	0.851662453	0.450287513	0.868444983	0.840393795	0.368172976	0.7557	1.55471	0.74606	0.80865	2.31041	0.887814491
1029	1	NA	5.5	Control	26	9	3	18.52369	54.00895	24.79975	-14.16044	0.628466185	0.565829899	0.469327107	0.502808004	0.894210367	0.844272076	0.273043543	0.69345	1.28772	0.64081	0.64691	1.98117	0.517578503
1029	1	NA	5.5	Control	26	9	4	18.52369	54.00895	37.47767	-18.07205	0.714955061	0.751292619	0.629300863	0.610034233	0.889966657	0.843675418	0.211057908	0.66984	1.13228	0.61821	0.51407	1.80212	0.690296741
1029	1	NA	5.5	Control	26	9	5	18.52369	54.00895	45.69756	-22.93765	0.897097392	0.923666792	0.747090948	0.695132047	0.906335253	0.859486874	0.282807123	0.85716	1.81713	0.61572	1.20141	2.67429	0.83537887
1029	1	NA	5.5	Control	26	9	6	18.52369	54.00895	27.77962	-15.17562	0.695948136	0.627800674	0.574824878	0.555835652	0.921491361	0.849343675	0.199573545	0.68523	1.07068	0.6086	0.46208	1.75591	0.601312776
1029	1	NA	5.5	Control	26	9	7	18.52369	54.00895	40.46718	-24.60467	0.949933697	0.971075309	0.794870805	0.648414018	0.893907245	0.846360382	0.301062397	0.78736	1.63857	0.50647	1.1321	2.42593	0.882973057
1029	1	NA	5.5	Control	26	9	8	18.52369	54.00895	54.00895	-21.43141	0.909179313	0.896815287	0.687346829	0.741976865	0.918157017	0.864260143	0.132388149	1.01567	1.2312	0.64205	0.58915	2.24687	0.792081058
1029	1	NA	5.5	CBX 1	28	10	1	15.48087	60.20618	32.02553	-26.89292	0.834919699	0.874984389	0.860230409	0.443142578	0.895725978	0.902446301	0.834804728	0.49147	1.15368	0.69354	0.46014	1.64515	0.867607399
1029	1	NA	5.5	CBX 1	28	10	2	15.48087	60.20618	29.32549	-25.01389	0.78650361	0.856425628	0.822485093	0.560243435	0.897241588	0.850835322	0.525961395	0.51756	1.22215	0.67376	0.54839	1.73971	0.83945536
1029	1	NA	5.5	CBX 1	28	10	3	15.48087	60.20618	32.71357	-24.34278	0.850213644	0.954265018	0.890218251	0.740060113	0.964231585	0.859785203	0.420544666	0.62009	0.96204	0.72881	0.23323	1.58213	0.922241635
1029	1	NA	5.5	CBX 1	28	10	4	15.48087	60.20618	50.39808	-30.39153	0.825637248	0.933957787	1	0.843229093	0.932100637	1	0.531348197	0.62688	1.01827	0.77244	0.24583	1.64515	0.966978893
1029	1	NA	5.5	CBX 1	28	10	5	15.48087	60.20618	29.07411	-21.10938	0.70520112	0.688847259	0.697034021	0.622578889	0.941800546	0.877088305	0.344418674	0.56873	0.92515	0.62259	0.30256	1.49388	0.69294064
1029	1	NA	5.5	CBX 1	28	10	6	15.48087	60.20618	45.58557	-28.55131	0.879681745	0.880654427	0.798961811	0.807086761	0.944528645	0.877088305	0.650793057	0.47829	0.94625	0.56175	0.3845	1.42454	0.839808119
1029	1	NA	5.5	CBX 1	28	10	7	15.48087	60.20618	60.20618	-28.82747	0.916398998	0.922268015	0.854151792	0.851925329	0.916338284	0.847852029	0.646902589	0.57335	1.00248	0.57385	0.42863	1.57583	0.888209904
1029	1	NA	5.5	CBX 1	28	10	8	15.48087	60.20618	43.89082	-30.61844	0.896066009	0.988085425	0.833716061	0.704574101	0.98878448	0.874403341	0.602760736	0.6188	0.89398	0.52839	0.36559	1.51278	0.910900743
1029	1	NA	5.5	CBX 1	28	10	9	15.48087	60.20618	52.24841	-32.16387	1	0.956438117	0.882152023	0.81573079	0.951803577	0.869033413	0.505461619	0.56394	1.04971	0.60217	0.44754	1.61365	0.91929507
1029	1	NA	5.5	CBX 1	29	8	1	16.29856	69.92429	19.62159	-29.90173	0.902637395	1	0.897049459	0.430389093	0.864201273	0.850835322	1	0.82968	1.34484	0.78833	0.55651	2.17452	0.948524729
1029	1	NA	5.5	CBX 1	29	8	2	16.29856	69.92429	22.57496	-25.53485	0.838986297	0.924141376	0.914397638	0.428382843	0.887541679	0.87947494	0.536922041	0.62688	1.43427	0.81077	0.6235	2.06115	0.919269507
1029	1	NA	5.5	CBX 1	29	8	3	16.29856	69.92429	28.17006	-21.20092	0.739266244	0.812064444	0.788946566	0.575935442	0.916944529	0.852625298	0.402401616	0.75981	1.23436	0.5078	0.72656	1.99417	0.800505505
1029	1	NA	5.5	CBX 1	29	8	4	16.29856	69.92429	35.38188	-24.04442	0.840842788	0.886174597	0.886339515	0.508617925	0.917247651	0.87947494	0.20286548	0.96776	1.44894	0.57295	0.87599	2.4167	0.886257056
1029	1	NA	5.5	CBX 1	29	8	5	16.29856	69.92429	37.50704	-21.96153	0.716958892	0.699038341	0.744929662	0.614979005	0.919066384	0.931682578	0.291074368	0.69686	1.03966	0.56559	0.47407	1.73652	0.721984002
1029	1	NA	5.5	CBX 1	29	8	6	16.29856	69.92429	51.30298	-23.84961	0.845675556	0.928912202	0.900214199	0.80144092	0.926341316	0.860381862	0.543767769	0.77978	1.22469	0.55997	0.66472	2.00447	0.9145632
1029	1	NA	5.5	CBX 1	29	8	7	16.29856	69.92429	69.92429	-28.19126	0.842257257	0.973673036	0.894347851	1	0.903304032	0.865453461	0.914634146	0.75327	1.7974	0.60709	1.19031	2.55067	0.934010444
1029	1	NA	5.5	CBX 2	31	12	9	17.38807	45.36492	19.13728	-18.34165	0.737969648	0.824153865	0.868354528	0.395134284	0.952712943	0.916169451	0.142301362	0.56213	0.96039	0.47752	0.48287	1.52252	0.846254197
1029	1	NA	5.5	CBX 2	32	8	1	13.98398	28.43084	28.43084	-14.10115	0.638161191	0.691944549	0.777947164	0.583505493	0.894513489	0.869331742	0.451780637	0.94982	1.05889	0.54555	0.51334	2.00871	0.734945856
1029	1	NA	5.5	CBX 2	32	8	2	13.98398	28.43084	14.03167	-15.93963	0.629055547	0.670213563	0.734393393	0.471364325	0.929372537	0.878878282	0.364619183	0.55879	1.1062	0.30272	0.80348	1.66499	0.702303478
1029	1	NA	5.5	CBX 2	32	8	3	13.98398	28.43084	17.92827	-16.85062	0.736761456	0.815761209	0.801509041	0.441576361	0.953016065	0.941825776	0.428400419	0.58272	1.05996	0.31004	0.74992	1.64268	0.808635125
1029	1	NA	5.5	CBX 2	32	8	4	13.98398	28.43084	19.57428	-13.7234	0.56911743	0.66474335	0.72092395	0.385513235	0.939072446	0.968675418	0.136503067	0.585	1.03982	0.36132	0.6785	1.62482	0.69283365
1029	1	NA	5.5	CBX 2	32	8	7	13.98398	28.43084	18.34894	-20.69586	0.767202004	0.748020482	0.91520812	0.353920391	1	0.924522673	0.18131827	0.71985	1.02996	0.41842	0.61154	1.74981	0.831614301
1031	1	1.3	5.5	Control	22	6	2	17.26519	69.549	29.50148	-2.5501	0.815182121	0.389938502	0.535611923	0.599303051	0.9927164	0.938185516	0.687897339	1.15015	1.13994	0.60024	0.5397	2.29009	0.462775212
1031	1	1.3	5.5	Control	22	6	3	17.26519	69.549	48.06549	-0.425	0.621452402	0.397507539	0.514497946	0.685520031	0.73572031	0.850584732	0.358370615	1.04106	1.02295	0.51242	0.51053	2.06401	0.456002743
1031	1	1.3	5.5	Control	22	6	4	17.26519	69.549	30.79223	-0.67408	0.476029432	0.225430193	0.398299417	0.574982942	0.535536303	0.664778093	0.323875677	1.15937	0.97756	0.48891	0.48865	2.13693	0.311864805
1031	1	1.3	5.5	Control	23	5	1	14.10336	56.9882	22.67107	-2.10779	0.682647045	0.251892259	0.367177797	0.499268935	0.78555547	0.661945231	0.474452555	0.82424	2.14052	0.45914	1.68138	2.96476	0.309535028
1031	1	1.3	5.5	Control	23	5	3	14.10336	56.9882	37.39931	-0.65979	0.484758466	0.261190941	0.40861756	0.58982357	0.727056659	0.638338055	0.348245821	1.48186	1.16612	0.58129	0.58483	2.64798	0.33490425
1031	1	1.3	5.5	Control	23	5	4	14.10336	56.9882	39.895	-0.04898	0.485718203	0.274215008	0.41038502	0.579807973	0.733036878	0.679087673	0.330233106	1.25808	1.33304	0.53703	0.79601	2.59112	0.342300014
1031	1	1.3	5.5	CBX 1	25	8	1	15.83608	33.51542	16.68636	-9.16836	0.883780449	0.913517829	0.791702494	0.715615557	0.912673465	0.753904264	0.915940664	1.04769	1.1146	0.49503	0.61957	2.16229	0.852610161
1031	1	1.3	5.5	CBX 1	25	8	2	15.83608	33.51542	23.00596	-9.14025	0.951510443	0.990937851	0.912940671	0.684983917	0.725139922	0.699426164	0.848363551	0.9268	1.32222	0.57874	0.74348	2.24902	0.951939261
1031	1	1.3	5.5	CBX 1	25	8	3	15.83608	33.51542	21.89388	-5.63055	0.680453361	0.675758382	0.590833094	0.707646944	0.815993253	0.771119343	0.512950318	0.7643	1.31124	0.512	0.79924	2.07554	0.633295738
1031	1	1.3	5.5	CBX 1	25	8	4	15.83608	33.51542	19.98636	-5.79089	0.637950734	0.696558453	0.621477023	0.63334633	0.79153569	0.729425438	0.504826937	0.75464	1.32709	0.52166	0.80543	2.08173	0.659017738
1031	1	1.3	5.5	CBX 1	25	8	5	15.83608	33.51542	33.51542	-7.6335	0.950733513	0.906998403	0.927414732	0.926089287	0.733343556	0.909929542	0.544737462	0.93403	1.36456	0.50956	0.855	2.29859	0.917206568
1031	1	1.3	5.5	CBX 1	25	8	6	15.83608	33.51542	20.1054	-5.8612	0.646177049	0.727899001	0.695447597	0.794180719	0.860231542	0.792111571	0.552154462	0.8326	0.90838	0.37555	0.53283	1.74098	0.711673299
1031	1	1.3	5.5	CBX 1	25	8	7	15.83608	33.51542	31.68148	-7.14362	0.899319044	0.946055822	0.931594535	0.990983527	0.750210841	0.776203966	0.680127149	0.80854	1.05635	0.52972	0.52663	1.86489	0.938825178
1031	1	1.3	5.5	CBX 1	26	7	2	17.12617	31.86171	21.72545	-5.89365	0.579452493	0.714978416	0.703377281	0.585875816	0.895346163	0.849277257	1	0.91716	2.25796	0.65534	1.60262	3.17512	0.709177849
1031	1	1.3	5.5	CBX 1	26	7	3	17.12617	31.86171	22.77306	-5.89607	0.660527398	0.622863816	0.558851629	0.749853787	0.825346929	0.745768868	0.429361903	0.75568	1.06384	0.58185	0.48199	1.81952	0.590857723
1031	1	1.3	5.5	CBX 1	26	7	4	17.12617	31.86171	30.12452	-5.93781	0.755678442	0.873706463	0.676531002	0.877034799	0.79889596	0.773661655	0.451495173	0.84356	1.32541	0.56024	0.76517	2.16897	0.775118733
1031	1	1.3	5.5	CBX 1	26	7	5	17.12617	31.86171	25.33022	-5.32707	0.671130204	0.66059074	0.593938091	0.704015986	0.682588362	0.736979734	0.4566753	0.74203	1.16786	0.49909	0.66877	1.90989	0.627264415
1031	1	1.3	5.5	CBX 1	26	7	6	17.12617	31.86171	31.86171	-7.61748	0.851240803	1	0.955932932	0.899941515	0.867208464	0.85378078	0.403578997	0.98382	1.39601	0.53445	0.86156	2.37983	0.977966466
1031	1	1.3	5.5	CBX 2	28	5	1	12.5833	12.59755	7.52016	-6.68099	0.735432567	0.720152563	0.723989682	0.216687786	0.831863835	0.660419845	0.588415352	1.05307	1.49036	0.66805	0.82231	2.54343	0.722071123
1031	1	1.3	5.5	CBX 2	28	5	2	12.5833	12.59755	8.4323	-4.84793	0.595950825	0.626766602	0.573516767	0.272005069	0.684045082	0.646981913	0.360372027	0.92816	1.56746	0.55391	1.01355	2.49562	0.600141684
1031	1	1.3	5.5	CBX 2	28	5	3	12.5833	12.59755	12.59755	-6.432	0.7441159	0.809059192	0.735406516	0.395871917	0.629226405	0.639936079	0.468919237	0.97146	1.41899	0.65405	0.76494	2.39045	0.772232854
1031	1	1.3	5.5	CBX 2	28	5	4	12.5833	12.59755	12.56931	-6.59795	0.792651159	0.817056945	0.774362281	0.475777366	0.655064019	0.713227283	0.476453968	1.15249	1.75429	0.59731	1.15698	2.90678	0.795709613
1031	1	1.3	5.5	CBX 2	29	4	1	9.97049	22.25708	12.39081	-6.92276	0.820026507	0.921323399	0.938306105	0.413514962	0.747987426	0.858356941	0.445490935	0.98436	1.64964	0.63139	1.01825	2.634	0.929814752
1031	1	1.3	5.5	CBX 2	29	4	2	9.97049	22.25708	14.53536	-5.88849	0.749234496	0.883714742	0.836844368	0.373403841	0.772751668	0.809181376	0.497409936	0.93792	2.00745	0.59367	1.41378	2.94537	0.860279555
1031	1	1.3	5.5	CBX 2	29	4	3	9.97049	22.25708	9.88676	-3.08363	0.51071706	0.485438472	0.467564727	0.342016766	0.618339339	0.637756955	0.277843183	0.88539	1.52981	0.57888	0.95093	2.4152	0.4765016
1037	1	1.3	4.4	Control	19	9	1	15.92033	9.46039	2.03762	-2.32133	0.328505747	0.175576689	0.246749994	0.07709719	0.178427542	0.21778802	0.080721628	0.64959	1.20817	0.59969	0.60848	1.85776	0.211163342
1037	1	1.3	4.4	Control	19	9	2	15.92033	9.46039	3.07465	-2.74588	0.342911877	0.225908177	0.295357785	0.104955253	0.37968502	0.253663018	0.082357877	0.54415	0.99562	0.39558	0.60004	1.53977	0.260632981
1037	1	1.3	4.4	Control	19	9	3	15.92033	9.46039	4.83405	-3.88386	0.37532567	0.261229608	0.335131935	0.147369154	0.301306312	0.355511265	0.078539962	0.76642	0.9797	0.40189	0.57781	1.74612	0.298180772
1037	1	1.3	4.4	Control	19	9	4	15.92033	9.46039	4.29258	-3.71173	0.363524904	0.261837956	0.337955058	0.136191106	0.268038091	0.369478224	0.079211244	0.60798	0.93814	0.56034	0.3778	1.54612	0.299896507
1037	1	1.3	4.4	Control	19	9	5	15.92033	9.46039	6.94888	-4.11616	0.371800766	0.287910014	0.367711677	0.209806038	0.387284825	0.493094374	0.079001468	0.80318	0.85722	0.34926	0.50796	1.6604	0.327810846
1037	1	1.3	4.4	Control	19	9	6	15.92033	9.46039	2.87656	-2.05843	0.262911877	0.214796514	0.281242174	0.101647108	0.238676596	0.274870374	0.077071533	0.64426	1.12092	0.67327	0.44765	1.76518	0.248019344
1037	1	1.3	4.4	Control	19	9	7	15.92033	9.46039	7.29639	-5.56553	0.435785441	0.313870335	0.437151379	0.197966361	0.640367476	0.726577706	0.074134676	0.91472	0.86632	0.37106	0.49526	1.78104	0.375510857
1037	1	1.3	4.4	Control	19	9	8	15.92033	9.46039	6.8813	-4.45886	0.395172414	0.287413404	0.377182797	0.195807361	0.380570138	0.498388428	0.072917978	0.78556	0.93517	0.44626	0.48891	1.72073	0.3322981
1037	1	1.3	4.4	Control	20	9	1	15.74007	19.48204	2.58253	-2.06874	0.281302682	0.212065155	0.244837557	0.103040011	0.242949579	0.279074475	0.080008391	1.63684	0.84737	0.38957	0.4578	2.48421	0.228451356
1037	1	1.3	4.4	Control	20	9	2	15.74007	19.48204	4.44845	-3.47848	0.400229885	0.2604102	0.307196685	0.142981509	0.257691369	0.341668873	0.081183134	0.73467	0.93493	0.39635	0.53858	1.6696	0.283803443
1037	1	1.3	4.4	Control	20	9	3	15.74007	19.48204	7.72163	-5.44121	0.427126437	0.3070916	0.411424538	0.251697601	0.394396289	0.531522975	0.079211244	0.52119	0.86566	0.4146	0.45106	1.38685	0.359258069
1037	1	1.3	4.4	Control	20	9	4	15.74007	19.48204	12.09743	-7.33302	0.576551724	0.390869814	0.516244337	0.361353902	0.66316689	0.785294988	0.079043424	0.66318	0.80446	0.3736	0.43086	1.46764	0.453557075
1037	1	1.3	4.4	Control	20	9	5	15.74007	19.48204	11.67082	-8.39584	0.530727969	0.423658531	0.559205883	0.381133127	0.624801612	0.850193856	0.074764003	0.90694	0.91751	0.36546	0.55205	1.82445	0.491432207
1037	1	1.3	4.4	Control	20	9	6	15.74007	19.48204	8.69762	-4.31906	0.389042146	0.28629603	0.388179314	0.284117422	0.450921743	0.553399872	0.072246696	0.72041	0.78762	0.38368	0.40394	1.50803	0.337237672
1037	1	1.3	4.4	Control	20	9	7	15.74007	19.48204	13.71309	-8.43418	0.538544061	0.357696223	0.517587596	0.405648222	0.690147723	0.724833782	0.076400252	1.1039	0.96964	0.43106	0.53858	2.07354	0.43764191
1037	1	1.3	4.4	Control	20	9	8	15.74007	19.48204	15.93477	-9.22164	0.609118774	0.449122241	0.628463447	0.499390605	0.812202417	1	0.072959933	1.21036	0.77567	0.3246	0.45107	1.98603	0.538792844
1037	1	1.3	4.4	CBX 1	22	10	1	25.99536	20.49	6.07588	-5.59099	0.361149425	0.336788916	0.437287981	0.229968311	0.296178733	0.483487224	0.092720789	2.18973	0.94017	0.37827	0.5619	3.1299	0.387038448
1037	1	1.3	4.4	CBX 1	22	10	2	25.99536	20.49	7.23913	-5.21011	0.35908046	0.384289723	0.530746989	0.364278999	0.436424124	0.489357395	0.08730858	0.80919	0.88857	0.33469	0.55388	1.69776	0.457518356
1037	1	1.3	4.4	CBX 1	22	10	3	25.99536	20.49	9.92088	-7.11945	0.374022989	0.4035458	0.49862259	0.484347251	0.21886827	0.566946421	0.089783931	1.01739	0.93321	0.35927	0.57394	1.9506	0.451084195
1037	1	1.3	4.4	CBX 1	22	10	4	25.99536	20.49	16.62352	-9.4012	0.560689655	0.627715839	0.870364046	0.655047533	0.233640581	0.716332155	0.094147262	1.09099	1.16064	0.54255	0.61809	2.25163	0.749039943
1037	1	1.3	4.4	CBX 1	22	10	5	25.99536	20.49	17.23619	-8.62522	0.532490421	0.544732203	0.789813993	0.785527736	0.693138811	0.645531975	0.09519614	0.83304	1.22995	0.49947	0.73048	2.06299	0.667273098
1037	1	1.3	4.4	CBX 1	22	10	6	25.99536	20.49	20.49	-11.12317	0.636015326	0.651267599	0.915488468	0.833269492	0.845195947	0.628092739	0.085924061	1.16669	1.08494	0.35045	0.73449	2.25163	0.783378034
1037	1	1.3	4.4	CBX 1	22	10	7	25.99536	20.49	19.95748	-8.57777	0.642758621	0.642415514	0.832866607	0.982936936	0.495574411	0.468959718	0.078917558	1.06262	1.29737	0.45452	0.84285	2.35999	0.737641061
1037	1	1.3	4.4	CBX 1	22	10	8	25.99536	20.49	18.77532	-9.57078	0.629808429	0.643719117	0.896477927	0.740502142	0.163197412	0.471170764	0.08139291	1.20415	1.94652	0.46551	1.48101	3.15067	0.770098522
1037	1	1.3	4.4	CBX 1	23	7	1	20.12417	23.38291	6.27526	-5.01331	0.33440613	0.35007325	0.422967466	0.234181844	0.609907215	0.489435249	0.087182714	1.52155	1.36192	0.68967	0.67225	2.88347	0.386520358
1037	1	1.3	4.4	CBX 1	23	7	2	20.12417	23.38291	6.10649	-6.41153	0.371724138	0.358838428	0.466930765	0.220740328	0.245940667	0.416751008	0.088021817	1.23428	1.27374	0.36879	0.90495	2.50802	0.412884596
1037	1	1.3	4.4	CBX 1	23	7	3	20.12417	23.38291	7.85403	-5.02509	0.296168582	0.375288655	0.477881748	0.299404534	0.267885484	0.419631596	0.08344871	1.41974	1.65711	0.57633	1.08078	3.07685	0.426585201
1037	1	1.3	4.4	CBX 1	23	7	4	20.12417	23.38291	10.54798	-6.93942	0.370574713	0.400044695	0.495640097	0.414771738	0.263887193	0.462217586	0.094986365	1.53461	1.42847	0.60109	0.82738	2.96308	0.447842396
1037	1	1.3	4.4	CBX 1	23	7	5	20.12417	23.38291	15.47042	-9.01534	0.45908046	0.503997716	0.679643922	0.638820211	0.635270419	0.618454448	0.094189218	1.29433	1.21369	0.45353	0.76016	2.50802	0.591820819
1037	1	1.3	4.4	CBX 1	23	7	6	20.12417	23.38291	23.38291	-11.39411	0.598850575	0.580450922	0.766204494	0.858237281	0.447991698	0.630599629	0.078707783	1.00235	2.25549	0.73	1.52549	3.25784	0.673327708
1037	1	1.3	4.4	CBX 2	25	4	1	12.08767	11.07261	1.21776	-2.57376	0.276934866	0.365046061	0.266489083	0.0607654	0.262727384	0.174501347	0.089741976	1.10734	1.99236	0.96641	1.02595	3.0997	0.315767572
1037	1	1.3	4.4	CBX 2	25	4	2	12.08767	11.07261	3.04937	-3.71689	0.331570881	0.485213418	0.468160189	0.169202911	0.227719448	0.286470579	0.135179358	1.1298	1.09674	0.39822	0.69852	2.22654	0.476686804
1037	1	1.3	4.4	CBX 2	25	4	3	12.08767	11.07261	11.07261	-10.37826	1	1	1	0.729881255	0.21395434	0.269249334	1	1.54346	1.43618	0.50846	0.92772	2.97964	1
1037	1	1.3	4.4	CBX 2	26	5	1	24.21061	14.67274	3.6837	-4.0025	0.309655172	0.54085864	0.558796075	0.177386217	0.223019167	0.242747925	0.152464863	2.17769	1.72703	0.77631	0.95072	3.90472	0.549827357
1037	1	1.3	4.4	CBX 2	26	5	2	24.21061	14.67274	2.6348	-2.92781	0.271570881	0.44862563	0.439245953	0.142877041	0.227749969	0.171356056	0.125907279	1.35513	1.3289	0.49083	0.83807	2.68403	0.443935792
1037	1	1.3	4.4	CBX 2	26	5	3	24.21061	14.67274	11.44333	-7.56584	0.44091954	0.700208576	0.76126403	0.754361528	0.31436943	0.220637466	0.40771974	1.93402	1.25624	0.39024	0.866	3.19026	0.730736303
1037	1	1.3	4.4	CBX 2	26	5	4	24.21061	14.67274	14.67274	-9.51215	0.833869732	0.882266034	0.958677686	1	0.228299353	0.434143531	0.736521922	2.00044	1.79882	0.44115	1.35767	3.79926	0.92047186
1038	1	1.3	5.9	Control	23	10	1	15.41993	58.00083	27.28078	-15.04496	0.429049669	0.605837054	0.695429783	0.376033226	0.459892561	0.726109876	0.240125984	0.79356	1.62684	0.64388	0.98296	2.4204	0.650633419
1038	1	1.3	5.9	Control	23	10	2	15.41993	58.00083	31.82415	-16.64019	0.380269181	0.551122759	0.699620381	0.408770715	0.610579987	0.753527314	0.225826772	0.55032	1.21477	0.53481	0.67996	1.76509	0.62537157
1038	1	1.3	5.9	Control	23	10	3	15.41993	58.00083	26.75366	-13.67195	0.339413814	0.490584353	0.570266473	0.317765381	0.463322104	0.687399866	0.175496063	0.56919	0.67674	0.48445	0.19229	1.24593	0.530425413
1038	1	1.3	5.9	Control	23	10	4	15.41993	58.00083	46.23054	-22.28333	0.630286261	0.704491037	0.746961816	0.652021662	0.714649914	0.898108429	0.237858268	0.5131	0.82584	0.53507	0.29077	1.33894	0.725726427
1038	1	1.3	5.9	Control	23	10	5	15.41993	58.00083	58.00083	-23.35769	0.777584204	0.711738821	0.892671383	0.868357832	0.778536526	1	0.373732283	0.49288	1.05475	0.60922	0.44553	1.54763	0.802205102
1038	1	1.3	5.9	Control	23	10	6	15.41993	58.00083	26.81651	-15.64675	0.712885154	0.708632628	0.98207903	0.284457836	0.352241343	0.696160008	0.226645669	0.81701	0.93229	0.67435	0.25794	1.7493	0.845355829
1038	1	1.3	5.9	Control	23	10	7	15.41993	58.00083	44.39772	-3.25847	0.336339414	0.496958519	0.552579683	0.533165031	0.438738657	0.780841387	0.173858268	0.65759	0.82439	0.52894	0.29545	1.48198	0.524769101
1038	1	1.3	5.9	Control	23	10	8	15.41993	58.00083	33.18368	-4.48215	0.24858236	0.392253931	0.422091848	0.473309174	0.322498407	0.737919272	0.155653543	0.53605	0.60358	0.51916	0.08442	1.13963	0.40717289
1038	1	1.3	5.9	Control	23	10	9	15.41993	58.00083	50.96005	-20.305	0.529480085	0.605351712	0.827051544	0.793639806	0.628698898	0.915421986	0.236976378	0.56058	0.81456	0.57836	0.2362	1.37514	0.716201628
1038	1	1.3	5.9	Control	25	9	1	15.67437	39.63467	12.27144	-12.29174	0.369952859	0.474244483	0.492666453	0.154566554	0.345351907	0.54465347	0.196976378	1.11061	1.77746	0.70685	1.07061	2.88807	0.483455468
1038	1	1.3	5.9	Control	25	9	2	15.67437	39.63467	15.39166	-9.48103	0.246840199	0.423542354	0.392424877	0.177775968	0.358887978	0.520440333	0.155716535	0.50418	1.15873	0.55539	0.60334	1.66291	0.407983616
1038	1	1.3	5.9	Control	25	9	3	15.67437	39.63467	20.5839	-9.79122	0.236660518	0.432860933	0.395308995	0.251516756	0.314243224	0.552896791	0.166362205	0.51131	1.03918	0.58415	0.45503	1.55049	0.414084964
1038	1	1.3	5.9	Control	25	9	4	15.67437	39.63467	37.47273	-16.31345	0.354307577	0.527470394	0.646658614	0.44256688	0.472791283	0.883869967	0.197732283	0.53554	1.2745	0.68463	0.58987	1.81004	0.587064504
1038	1	1.3	5.9	Control	25	9	5	15.67437	39.63467	31.06018	-11.66963	0.316321651	0.474179771	0.697266251	0.335722139	0.455218671	0.815726911	0.168629921	0.74514	1.72553	0.60311	1.12242	2.47067	0.585723011
1038	1	1.3	5.9	Control	25	9	6	15.67437	39.63467	20.91472	-8.3771	0.202124752	0.320002588	0.274533488	0.302088847	0.252663207	0.636234431	0.159181102	0.53059	0.78059	0.60099	0.1796	1.31118	0.297268038
1038	1	1.3	5.9	Control	25	9	7	15.67437	39.63467	31.77686	-13.57516	0.292136367	0.447712418	0.417186383	0.529215359	0.375489393	0.898108429	0.162519685	0.43369	1.07553	0.60043	0.4751	1.50922	0.432449401
1038	1	1.3	5.9	Control	25	9	8	15.67437	39.63467	39.63467	-21.70879	0.569549771	0.579013784	0.668745532	0.918889206	0.718109806	0.995141868	0.167685039	0.57699	0.70564	0.54893	0.15671	1.28263	0.623879658
1038	1	1.3	5.9	CBX 1	27	8	1	16.98284	25.2245	16.35958	-18.83018	0.6278609	0.690739662	0.895592477	0.288122481	0.642113569	0.592356194	0.521889764	0.63327	1.13582	0.64853	0.48729	1.76909	0.793166069
1038	1	1.3	5.9	CBX 1	27	8	2	16.98284	25.2245	19.89162	-18.65976	0.654676505	0.709150327	0.941356275	0.345168777	0.556041155	0.62889555	0.284787402	0.78758	1.57475	0.64253	0.93222	2.36233	0.825253301
1038	1	1.3	5.9	CBX 1	27	8	3	16.98284	25.2245	14.35299	-16.34021	0.393899023	0.579628551	0.626568393	0.259131072	0.552550912	0.48648509	0.207937008	0.80421	1.07082	0.68946	0.38136	1.87503	0.603098472
1038	1	1.3	5.9	CBX 1	27	8	4	16.98284	25.2245	24.95626	-20.60211	0.582018173	0.71859833	0.888579387	0.629423022	1	0.631195411	0.429417323	0.9699	0.82038	0.58733	0.23305	1.79028	0.803588859
1038	1	1.3	5.9	CBX 1	27	8	5	16.98284	25.2245	25.2245	-24.134	0.775602924	0.69575487	0.984026425	0.710248789	0.724847492	0.733035299	0.481889764	0.69942	1.1968	0.65124	0.54556	1.89622	0.839890648
1038	1	1.3	5.9	CBX 1	27	8	6	16.98284	25.2245	22.00112	-22.49979	0.553938649	0.725231347	0.879372396	0.78154648	0.635436584	0.784820921	0.466519685	0.71964	1.88104	0.63102	1.25002	2.60068	0.802301871
1038	1	1.3	5.9	CBX 1	27	8	7	16.98284	25.2245	21.61344	-14.39309	0.590968095	0.676244095	0.949047255	0.587198176	0.491911742	0.601891571	0.535181102	1.20336	1.16426	0.58692	0.57734	2.36762	0.812645675
1038	1	1.3	5.9	CBX 1	28	7	1	16.13714	23.87538	15.23528	-15.81041	0.49791624	0.631107228	0.848694752	0.220000814	0.564660536	0.539071787	0.333291339	1.38096	2.46526	0.57043	1.89483	3.84622	0.73990099
1038	1	1.3	5.9	CBX 1	28	7	2	16.13714	23.87538	3.52448	-4.48843	0.193789711	0.288973015	0.207003229	0.080174274	0.202039516	0.17398832	0.151055118	0.57394	1.70551	0.6478	1.05771	2.27945	0.247988122
1038	1	1.3	5.9	CBX 1	28	7	3	16.13714	23.87538	12.44546	-10.71635	0.299275808	0.489322462	0.503364804	0.176228674	0.292451971	0.473564525	0.178834646	0.96405	0.90249	0.67625	0.22624	1.86654	0.496343633
1038	1	1.3	5.9	CBX 1	28	7	4	16.13714	23.87538	21.1945	-14.17579	0.532827765	0.603895684	0.888825893	0.43173582	0.332331785	0.677295984	0.352566929	1.05983	1.03297	0.75581	0.27716	2.0928	0.746360788
1038	1	1.3	5.9	CBX 1	28	7	5	16.13714	23.87538	21.13749	-17.65461	0.483739837	0.561897366	0.789607316	0.570503685	0.612036784	0.776009096	0.287685039	0.75639	2.01514	0.57281	1.44233	2.77153	0.675752341
1038	1	1.3	5.9	CBX 1	28	7	6	16.13714	23.87538	17.70234	-13.6099	0.354000137	0.521516858	0.736645549	0.337554461	0.42769128	0.602356711	0.21184252	0.85882	0.91723	0.60614	0.31109	1.77605	0.629081203
1038	1	1.3	5.9	CBX 2	30	8	1	11.33545	15.1401	11.8732	-8.97584	0.346006695	0.733967514	0.767249242	0.360804593	0.549333819	0.734844178	0.296188976	0.89014	0.65277	0.45016	0.20261	1.54291	0.750608378
1038	1	1.3	5.9	CBX 2	30	8	2	11.33545	15.1401	12.36215	-15.94956	0.451287832	0.86831036	0.795350901	0.446272242	0.714953413	0.704945992	0.227212598	0.53543	0.72695	0.44642	0.28053	1.26238	0.831830631
1038	1	1.3	5.9	CBX 2	30	8	3	11.33545	15.1401	10.57756	-16.69385	0.341395095	0.768944542	0.72879434	0.409422208	0.619169019	0.714533051	0.211086614	0.51269	0.77047	0.52111	0.24936	1.28316	0.748869441
1038	1	1.3	5.9	CBX 2	30	8	4	11.33545	15.1401	12.80174	-20.48794	0.441176471	0.823497056	0.767162965	0.638462478	0.671917205	0.810791255	0.233070866	0.45205	0.81552	0.60772	0.2078	1.26757	0.79533001
1038	1	1.3	5.9	CBX 2	30	8	5	11.33545	15.1401	13.47846	-22.81177	0.672986268	0.991004983	0.944573175	0.751577833	0.714194664	0.77518218	0.510047244	0.56804	0.93331	0.62161	0.3117	1.50135	0.967789079
1038	1	1.3	5.9	CBX 2	30	8	6	11.33545	15.1401	13.07394	-23.08733	0.81557013	0.91697405	0.805691818	0.665377255	0.555221706	0.735645253	0.665259843	0.60193	0.89942	0.69682	0.2026	1.50135	0.861332934
1038	1	1.3	5.9	CBX 2	30	8	7	11.33545	15.1401	14.72192	-22.9955	0.853487737	1	1	0.887454701	0.57670946	0.795364102	0.675464567	0.58782	1.07458	0.58105	0.49353	1.6624	1
1038	1	1.3	5.9	CBX 2	31	7	1	11.29678	13.77172	6.07554	-8.06742	0.340438614	0.660810199	0.699188996	0.154566554	0.299978755	0.483358313	0.203086614	0.829	1.00394	0.69996	0.30398	1.83294	0.679999597
1038	1	1.3	5.9	CBX 2	31	7	2	11.29678	13.77172	11.74511	-12.04429	0.293878527	0.606516534	0.580447161	0.337880207	0.537982943	0.646209106	0.156283465	0.3941	1.02579	0.66021	0.36558	1.41989	0.593481848
1038	1	1.3	5.9	CBX 2	31	7	3	11.29678	13.77172	12.19346	-11.41539	0.325442372	0.630621886	0.615081224	0.405676127	0.416886704	0.679208228	0.172346457	0.65133	0.86555	0.59273	0.27282	1.51688	0.622851555
1038	1	1.3	5.9	CBX 2	31	7	4	11.29678	13.77172	11.87012	-11.78173	0.316629091	0.571830712	0.611839673	0.40795635	0.428601779	0.570262029	0.184755906	0.68293	1.19407	0.55021	0.64386	1.877	0.591835193
1038	1	1.3	5.9	CBX 2	31	7	5	11.29678	13.77172	13.77172	-13.83499	0.367254219	0.600012942	0.680208051	0.538051224	0.422410392	0.725179596	0.191181102	0.75697	0.75445	0.5853	0.16915	1.51142	0.640110497
